# Supplementary material for: Implementation of KEIGAAF in Primary Schools: A Mutual Adaptation Physical Activity and Nutrition Intervention
Source: Int J Environ Res Public Health. 2020 Jan 24;17(3):751. doi: 10.3390/ijerph17030751 (PMC7037055; doi:10.3390/ijerph17030751)
Supplement: Supplementary file 1 [file ijerph-17-00751-s001.zip]

Archive with 2 entries (2 files):
- Manuscript Verjans-Janssen et al (IJERPH).revised_Supplemental file 1.docx
- Manuscript Verjans-Janssen et al (IJERPH).revised_Supplemental file 2.docx
